# Supplementary material for: Multicomponent Lifestyle Interventions During Colorectal Cancer Surveillance: A Systematic Review
Source: Cancers (Basel). 2026 Jun 11;18(12):1906. doi: 10.3390/cancers18121906 (PMC13297519; doi:10.3390/cancers18121906)
Supplement: Supplementary file 1 [file cancers-18-01906-s001.zip]

Archive with 1 entries (1 files):
- cancers-4307137-supplementary.pdf
